# Supplementary material for: Screening and Evaluation In Vitro of Bacillus-Based Probiotics for Feed Additives
Source: Microorganisms. 2026 Apr 7;14(4):834. doi: 10.3390/microorganisms14040834 (PMC13119242; doi:10.3390/microorganisms14040834)
Supplement: Supplementary file 1 [file microorganisms-14-00834-s001.zip]

Archive with 1 entries (1 files):
- microorganisms-4134370-supplementary.pdf
